# Supplementary material for: The Role of Parent Engagement in a Web-Based Preventive Parenting Intervention for Child Mental Health in Predicting Parenting, Parent and Child Outcomes
Source: Int J Environ Res Public Health. 2022 Feb 15;19(4):2191. doi: 10.3390/ijerph19042191 (PMC8871768; doi:10.3390/ijerph19042191)
Supplement: Supplementary file 1 [file ijerph-19-02191-s001.zip]

Archive with 1 entries (1 files):
- ijerph-1507633-supplementary.pdf
